# Supplementary material for: Extensive Diversity of Viruses in Millipedes Collected in the Dong Nai Biosphere Reserve (Vietnam)
Source: Viruses. 2024 Sep 19;16(9):1486. doi: 10.3390/v16091486 (PMC11437466; doi:10.3390/v16091486)
Supplement: Supplementary file 1 [file viruses-16-01486-s001.zip]

Archive with 1 entries (1 files):
- viruses-3168466-supplementary.pdf
